# Supplementary material for: Arabidopsis thaliana Roots Exposed to Extracellular Self-DNA: Evidence of Epigenetic Effects
Source: Epigenomes. 2025 Apr 30;9(2):13. doi: 10.3390/epigenomes9020013 (PMC12101399; doi:10.3390/epigenomes9020013)
Supplement: Supplementary file 1 [file epigenomes-09-00013-s001.zip]

Archive with 2 entries (2 files):
- Supplementary Tables & Figures.docx
- Supplementary Datasets_rev.xlsx
