# Supplementary material for: Arabidopsis thaliana Roots Exposed to Extracellular Self-DNA: Evidence of Epigenetic Effects
Source: Epigenomes. 2025 Apr 30;9(2):13. doi: 10.3390/epigenomes9020013 (PMC12101399; doi:10.3390/epigenomes9020013)
Supplement: Supplementary file 1 [file epigenomes-09-00013-s001.zip › Supplementary Datasets_rev.xlsx]

## Sheet: Supplementary Dataset 1
Supplementary Dataset S1. DEGs at 6h. List of DEGs with adjusted pvalue ≤ 0.05 after 6h treatment. Gene expression level comparison between treated (SELF1, SELF2) and control (CTRL4, CTRL6) samples at 6h are shown. The table displays the gene identifier (GENE ID), the log2FoldChange (log2FC) in ascending order (from down to up regulated genes), the standard error (lfcSE), the p value and the adju…
GENE ID	log2FC	lfcSE	STAT	p-Value	padj	CTRL4	CTRL6	SELF1	SELF2
AT1G59860	-3.41	0.66	-5.19	0	0	185.06	552.4	41.44	28.09
AT1G16030	-2.69	0.6	-4.47	0	0.01	775.45	2133.87	212.4	237.98
AT5G12020	-2.61	0.55	-4.72	0	0	688.79	1598.3	244.52	130.56
AT4G19520	-2.52	0.57	-4.46	0	0.01	544.35	235.54	106.72	30.85
AT1G54050	-2.37	0.61	-3.86	0	0.02	166.1	280.4	50.77	35.81
AT1G72540	-2.23	0.5	-4.44	0	0.01	225.68	206.1	54.91	38.01
AT4G10250	-2.19	0.51	-4.34	0	0.01	4904.56	4297.19	1270.27	745.88
AT4G25200	-2.14	0.59	-3.63	0	0.04	430.6	433.22	122.26	74.37
AT4G22970	-2.04	0.55	-3.73	0	0.03	164.3	347.7	56.99	67.21
AT4G04990	-2.01	0.51	-3.91	0	0.02	540.74	164.04	52.84	120.64
AT1G07400	-2	0.53	-3.79	0	0.03	489.28	898.69	168.89	178.48
AT3G46230	-1.92	0.54	-3.59	0	0.05	6319.15	7760.17	1788.33	1931.36
AT3G62010	-1.88	0.43	-4.34	0	0.01	6101.59	13209.8	3937.23	1324.85
AT5G01040	-1.84	0.51	-3.58	0	0.05	8562.44	11750.3	4710.17	970.09
AT4G26690	-1.83	0.38	-4.79	0	0	3262.48	4204.65	1300.32	803.72
AT5G41080	-1.82	0.5	-3.66	0	0.04	1030.02	1930.58	439.31	401.59
AT4G37530	-1.8	0.33	-5.43	0	0	1002.04	619.69	227.94	237.43
AT2G46240	-1.79	0.44	-4.07	0	0.02	883.78	3326.99	594.73	623.59
AT5G06330	-1.79	0.5	-3.56	0	0.05	239.22	133.19	32.12	74.37
AT1G17340	-1.63	0.31	-5.23	0	0	1181.68	1847.86	584.37	393.32
AT3G09640	-1.55	0.39	-3.93	0	0.02	1547.29	1479.13	495.26	536
AT4G35380	-1.53	0.36	-4.29	0	0.01	841.35	541.18	297.36	185.09
AT5G38710	-1.53	0.4	-3.83	0	0.03	300.61	461.26	158.53	105.77
AT1G14780	-1.52	0.4	-3.81	0	0.03	523.59	472.48	173.03	174.63
AT4G30270	-1.5	0.38	-3.93	0	0.02	6866.2	4909.87	1951	2211.76
AT5G24030	-1.48	0.32	-4.64	0	0	1668.25	1456.7	500.44	620.28
AT1G53540	-1.45	0.41	-3.55	0	0.05	3691.28	4437.39	1544.84	1438.88
AT5G45070	-1.45	0.41	-3.55	0	0.05	1471.46	492.11	305.65	411.5
AT5G16910	-1.44	0.35	-4.13	0	0.01	5269.26	4933.7	2288.77	1466.97
AT3G56200	-1.41	0.33	-4.29	0	0.01	695.11	630.91	231.05	267.72
AT2G44500	-1.38	0.33	-4.21	0	0.01	2210.8	2541.86	1157.34	674.82
AT5G27350	-1.38	0.39	-3.57	0	0.05	2136.77	1301.07	375.07	945.3
AT5G48570	-1.36	0.27	-5.01	0	0	1273.76	1543.62	574.01	523.33
AT1G13210	-1.34	0.33	-4.02	0	0.02	1782	2018.91	982.24	521.68
AT2G31865	-1.33	0.35	-3.8	0	0.03	290.68	377.14	150.24	115.68
AT5G52640	-1.32	0.34	-3.87	0	0.02	3276.03	5535.17	1681.61	1857.54
AT1G70740	-1.31	0.3	-4.35	0	0.01	929.82	677.17	370.93	279.84
AT1G72790	-1.31	0.38	-3.49	0	0.05	1438.96	1801.59	893.13	415.36
AT5G41810	-1.3	0.29	-4.48	0	0.01	1017.38	1141.24	521.16	357.52
AT2G25460	-1.29	0.35	-3.68	0	0.04	2973.61	3957.9	1538.63	1293.45
AT5G59720	-1.27	0.29	-4.35	0	0.01	9997.79	7333.96	4000.43	3176.88
AT3G56410	-1.26	0.31	-4.06	0	0.02	807.95	593.05	282.86	304.08
AT5G53050	-1.26	0.36	-3.51	0	0.05	446.85	926.73	354.35	219.8
AT5G41100	-1.25	0.33	-3.77	0	0.03	684.27	688.39	346.06	232.47
AT2G29500	-1.24	0.34	-3.62	0	0.05	6061.87	6435.26	2342.65	2960.94
AT3G25610	-1.23	0.27	-4.6	0	0.01	1336.95	1481.93	567.79	633.5
AT1G11670	-1.19	0.28	-4.21	0	0.01	3694.89	4776.68	2422.43	1296.2
AT3G14870	-1.19	0.32	-3.75	0	0.03	326.79	286.01	169.92	101.91
AT5G55050	-1.19	0.33	-3.6	0	0.05	247.35	403.78	145.06	139.92
AT2G41830	-1.18	0.31	-3.76	0	0.03	389.08	436.03	241.41	126.15
AT5G46470	-1.18	0.3	-3.96	0	0.02	555.18	480.89	256.96	202.72
AT1G08920	-1.15	0.32	-3.58	0	0.05	1331.53	2251.64	819.57	799.32
AT1G25390	-1.12	0.27	-4.12	0	0.01	575.94	465.47	295.29	186.2
AT1G07000	-1.11	0.31	-3.56	0	0.05	482.96	443.04	242.45	186.75
AT1G18390	-1.1	0.26	-4.27	0	0.01	769.13	524.35	285.97	319.51
AT1G77500	-1.08	0.25	-4.39	0	0.01	852.18	771.11	374.04	394.43
AT5G15640	-1.06	0.26	-4.06	0	0.02	284.36	339.29	158.53	139.92
AT1G61360	-1.04	0.26	-4.05	0	0.02	618.37	548.19	297.36	269.38
AT2G20960	-1.03	0.26	-3.92	0	0.02	1146.47	759.89	460.03	473.2
AT4G29440	-1.01	0.25	-3.97	0	0.02	794.41	849.62	433.1	386.16
AT4G39400	-1	0.26	-3.78	0	0.03	2565.57	1556.24	1130.4	931.53
AT1G12010	1.07	0.24	4.48	0	0.01	163.4	187.87	375.07	361.92
AT1G17180	1.2	0.3	4.03	0	0.02	1243.97	1351.55	2803.72	3173.58
AT5G25340	1.25	0.31	4.09	0	0.01	129.09	113.56	312.91	266.62
AT1G80920	1.38	0.37	3.7	0	0.04	633.72	814.57	1190.49	2568.17
AT1G10970	1.4	0.34	4.12	0	0.01	271.72	231.33	502.51	829.06
AT3G27850	1.4	0.39	3.57	0	0.05	158.88	127.58	305.65	452.82
AT5G10210	1.43	0.33	4.26	0	0.01	209.43	325.27	779.16	653.34
AT1G22030	1.44	0.36	4.05	0	0.02	67.71	63.09	150.24	204.92
AT3G12750	1.45	0.42	3.5	0	0.05	475.74	464.07	947.01	1626.73
AT3G27220	1.52	0.4	3.83	0	0.03	665.32	395.37	1572.82	1479.64
AT4G37890	1.53	0.41	3.72	0	0.03	65	79.92	147.13	266.62
AT1G55810	1.55	0.42	3.73	0	0.03	302.42	267.79	634.1	1035.64
AT1G68570	1.58	0.4	3.9	0	0.02	142.63	112.16	467.29	295.82
AT3G28580	1.59	0.44	3.6	0	0.05	97.5	64.49	314.98	178.48
AT4G08770	1.69	0.47	3.61	0	0.05	213.95	186.47	697.3	597.7
AT1G15405	1.95	0.55	3.53	0	0.05	58.68	47.67	273.53	140.47
AT1G19530	1.98	0.41	4.78	0	0	1056.2	1072.54	2681.46	5727.43
AT5G64120	2.02	0.57	3.55	0	0.05	257.28	356.11	656.9	1834.41
AT1G20380	2.04	0.51	4.02	0	0.02	63.19	79.92	192.72	391.67
AT3G02550	2.1	0.51	4.1	0	0.01	466.71	416.4	1620.48	2155.57
AT5G39890	2.35	0.54	4.36	0	0.01	103.81	85.52	350.21	618.63
AT3G10040	2.44	0.57	4.27	0	0.01	211.24	169.64	636.17	1428.41
AT3G59930	3.51	1	3.51	0	0.05	32.5	102.35	545	981.66

## Sheet: Supplementary Dataset 2
Supplementary Dataset S2. DEGs at 24h. List of DEGs with adjusted p-Value ≤ 0.05 after 24h treatment. Gene expression level comparison between treated (SELF4, SLEF6) and control (CTRL7, CTRL8, CTRL9) samples at 24h are shown. The table displays the gene identifier (GENE ID), the log2FoldChange (log2FC) in ascending order (from down to up regulated genes), the standard error (lfcSE), the p value a…
GENE ID	log2FC	lfcSE	STAT	p-Value	padj	CTRL7	CTRL8	CTRL9	SELF4	SELF6
AT5G44120	-10.9	3.15	-3.46	0	0.05	2453.81	146.17	9.27	0	0.9
AT1G12040	-8.38	1.7	-4.94	0	0	27.57	46.49	95.31	0	0
AT5G67400	-7.68	1.73	-4.45	0	0	10.6	34.09	59.57	0	0
AT4G01140	-7.51	1.62	-4.63	0	0	15.91	46.49	29.12	0	0
AT3G24340	-7.39	1.67	-4.43	0	0	13.79	46.49	23.83	0	0
AT1G62980	-7.16	1.65	-4.35	0	0	7.42	29.44	35.74	0	0
AT1G57560	-6.94	1.76	-3.94	0	0.01	10.6	27.38	23.83	0	0
AT4G25350	-6.65	1.7	-3.9	0	0.02	8.48	29.44	11.91	0	0
AT3G61970	-6.54	1.73	-3.77	0	0.02	19.09	17.04	10.59	0	0
AT1G27740	-6.19	1.68	-3.68	0	0.03	6.36	23.76	5.29	0	0
AT2G24980	-6.16	1.8	-3.42	0	0.05	26.51	10.85	157.52	0	1.8
AT1G54970	-6.06	1.44	-4.2	0	0.01	22.27	40.29	120.46	0	1.8
AT3G57370	-5.89	1.72	-3.43	0	0.05	7.42	17.56	3.97	0	0
AT4G21380	-5.61	1.65	-3.41	0	0.05	8.48	8.26	7.94	0	0
AT4G40090	-5.61	1.26	-4.47	0	0	11.66	39.77	149.58	0	2.7
AT1G55430	-4.89	1.4	-3.49	0	0.05	45.6	30.99	3.97	0	1.8
AT3G01900	-4.65	0.83	-5.58	0	0	78.47	50.62	42.36	0	4.5
AT1G06980	-4.63	1.35	-3.43	0	0.05	13.79	74.38	11.91	0	2.7
AT3G58190	-4.35	1.24	-3.5	0	0.05	9.54	25.83	19.86	0	1.8
AT2G47540	-4.15	1.2	-3.45	0	0.05	21.21	4.13	48.98	0	2.7
AT2G24850	-4.14	1.08	-3.82	0	0.02	51.96	40.8	51.63	0	5.4
AT4G22214	-3.91	0.71	-5.49	0	0	144.22	72.83	74.13	9.36	3.6
AT3G16390	-3.81	0.77	-4.92	0	0	41.36	45.97	47.65	3.74	2.7
AT4G07960	-3.63	0.94	-3.86	0	0.02	14.85	42.35	43.68	0	5.4
AT3G49620	-3.36	0.97	-3.46	0	0.05	79.53	114.67	27.8	0	14.39
AT3G59720	-3.36	0.96	-3.5	0	0.05	37.11	25.83	21.18	0	5.4
AT4G22230	-3.32	0.88	-3.79	0	0.02	53.02	34.61	34.42	0	8.09
AT3G54580	-3.22	0.59	-5.46	0	0	443.26	318.69	906.75	65.49	53.96
AT5G46890	-3.1	0.85	-3.67	0	0.03	53.02	50.1	181.35	9.36	12.59
AT4G35770	-2.95	0.65	-4.55	0	0	289.49	198.86	111.19	11.23	40.47
AT1G67100	-2.92	0.73	-3.98	0	0.01	71.05	64.05	41.04	5.61	9.89
AT2G16270	-2.85	0.71	-4.04	0	0.01	26.51	30.47	52.95	2.81	7.19
AT2G27505	-2.83	0.83	-3.41	0	0.05	28.63	181.3	42.36	13.1	10.79
AT5G50740	-2.75	0.64	-4.3	0	0	40.3	148.24	58.24	13.1	11.69
AT1G17190	-2.67	0.53	-5.06	0	0	1043.45	389.45	333.58	100.1	84.53
AT2G30395	-2.63	0.64	-4.1	0	0.01	27.57	84.71	47.65	8.42	8.99
AT4G37390	-2.62	0.6	-4.33	0	0	240.72	689.03	131.05	56.13	59.35
AT1G77990	-2.54	0.71	-3.59	0	0.04	27.57	97.1	41.04	9.36	9.89
AT5G50260	-2.54	0.61	-4.18	0	0.01	68.93	104.34	55.6	7.48	18.88
AT4G37400	-2.51	0.49	-5.09	0	0	902.42	946.25	591.71	110.39	176.25
AT5G05500	-2.49	0.7	-3.53	0	0.04	29.69	58.37	91.34	14.97	6.29
AT5G17820	-2.39	0.59	-4.03	0	0.01	183.45	210.22	293.87	53.33	34.17
AT4G13420	-2.37	0.49	-4.83	0	0	674.43	439.55	362.7	120.69	69.24
AT1G27140	-2.34	0.65	-3.6	0	0.04	159.06	53.72	52.95	23.39	11.69
AT4G30090	-2.31	0.57	-4.06	0	0.01	49.84	70.76	55.6	12.16	11.69
AT3G56000	-2.3	0.52	-4.37	0	0	85.89	172	56.92	25.26	17.99
AT3G29780	-2.25	0.58	-3.87	0	0.02	57.26	89.36	74.13	12.16	18.88
AT2G34910	-2.22	0.64	-3.44	0	0.05	46.66	26.34	62.22	5.61	13.49
AT1G59860	-2.2	0.6	-3.65	0	0.03	95.44	241.73	270.04	28.07	60.25
AT1G13300	-2.19	0.55	-3.99	0	0.01	2399.73	522.19	434.18	218.92	272.47
AT3G16150	-2.15	0.41	-5.26	0	0	164.37	177.68	125.75	29.94	40.47
AT5G12020	-2.11	0.51	-4.1	0	0.01	219.51	580.56	276.66	60.81	106.11
AT2G33560	-2.08	0.59	-3.54	0	0.04	29.69	70.76	43.68	13.1	9.89
AT3G48340	-2.06	0.41	-5	0	0	388.11	200.92	277.98	58.94	79.13
AT4G12550	-2.04	0.57	-3.55	0	0.04	537.63	676.63	2008.09	239.5	283.26
AT1G04020	-2.03	0.56	-3.6	0	0.03	42.42	42.87	62.22	14.97	8.99
AT4G30170	-2.03	0.37	-5.48	0	0	1306.44	1114.63	1637.45	249.79	412.76
AT1G48710	-2.01	0.48	-4.21	0	0.01	349.94	234.5	319.02	29.94	119.6
AT2G07698	-2.01	0.55	-3.65	0	0.03	92.26	393.06	259.45	35.55	88.13
AT2G43590	-2.01	0.42	-4.78	0	0	1426.27	982.4	473.89	203.95	272.47
AT1G66270	-1.98	0.33	-5.92	0	0	4273.5	4133.12	3239.16	914.03	1051.23
AT5G42580	-1.98	0.53	-3.72	0	0.03	629.89	337.28	415.65	140.33	92.62
AT1G07400	-1.97	0.48	-4.1	0	0.01	384.93	1134.77	598.32	145.01	214.92
AT3G49130	-1.96	0.57	-3.42	0	0.05	64.69	132.74	82.07	36.49	11.69
AT1G54050	-1.94	0.56	-3.47	0	0.05	78.47	428.7	236.95	58	71.94
AT5G06930	-1.93	0.51	-3.78	0	0.02	58.32	135.84	47.65	17.78	25.18
AT1G22650	-1.9	0.55	-3.43	0	0.05	40.3	76.96	29.12	14.03	12.59
AT2G29995	-1.9	0.42	-4.52	0	0	424.17	451.95	276.66	60.81	144.78
AT4G21830	-1.9	0.53	-3.59	0	0.04	2329.75	964.84	1039.12	490.23	282.37
AT3G12320	-1.89	0.47	-4.03	0	0.01	554.6	909.58	349.46	232.02	95.32
AT1G33790	-1.83	0.4	-4.58	0	0	378.57	420.44	242.24	72.97	122.3
AT2G29750	-1.83	0.53	-3.49	0	0.05	335.09	154.44	150.9	53.33	66.54
AT2G19800	-1.81	0.37	-4.83	0	0	1240.69	1121.35	794.24	270.37	329.13
AT1G51850	-1.79	0.51	-3.5	0	0.05	480.37	150.82	236.95	73.91	93.52
AT2G04090	-1.78	0.51	-3.46	0	0.05	124.07	146.69	128.4	29.94	47.66
AT4G38470	-1.78	0.42	-4.2	0	0.01	5280.9	1725.15	1616.27	905.61	772.46
AT2G44370	-1.73	0.5	-3.47	0	0.05	118.77	94.52	86.04	15.9	44.06
AT5G17430	-1.7	0.49	-3.44	0	0.05	95.44	75.41	45.01	11.23	33.27
AT2G01880	-1.69	0.46	-3.67	0	0.03	236.47	152.89	161.49	60.81	53.06
AT1G11190	-1.68	0.48	-3.48	0	0.05	110.28	287.7	91.34	58.94	44.06
AT2G29130	-1.68	0.45	-3.77	0	0.02	118.77	137.91	63.54	37.42	29.68
AT4G37070	-1.68	0.48	-3.48	0	0.05	898.18	765.99	636.71	153.43	324.63
AT1G77580	-1.66	0.48	-3.42	0	0.05	106.04	294.93	129.73	34.62	78.23
AT5G01870	-1.64	0.39	-4.24	0	0.01	1147.38	2306.74	1031.18	427.55	532.36
AT3G14362	-1.63	0.45	-3.62	0	0.03	111.34	118.8	60.89	24.32	38.67
AT5G23870	-1.59	0.44	-3.64	0	0.03	62.56	82.64	91.34	25.26	26.98
AT1G14780	-1.58	0.37	-4.25	0	0.01	306.46	387.9	240.92	106.65	102.51
AT1G30730	-1.58	0.38	-4.15	0	0.01	759.26	435.94	329.61	164.66	176.25
AT1G56020	-1.57	0.43	-3.62	0	0.03	79.53	90.39	83.39	29.94	26.98
AT1G72540	-1.57	0.45	-3.46	0	0.05	239.66	322.3	154.88	67.36	94.42
AT2G38750	-1.57	0.43	-3.68	0	0.03	957.56	621.88	493.75	287.21	177.15
AT2G42840	-1.57	0.42	-3.78	0	0.02	1098.6	799.56	451.39	279.73	248.19
AT4G15230	-1.56	0.37	-4.24	0	0.01	447.5	342.45	247.54	104.78	130.39
AT5G23220	-1.55	0.35	-4.43	0	0	283.13	232.95	256.8	91.68	84.53
AT2G31560	-1.54	0.44	-3.53	0	0.04	121.95	296.48	127.08	43.97	81.83
AT4G36820	-1.54	0.37	-4.11	0	0.01	142.1	130.16	112.52	52.39	35.97
AT5G40780	-1.54	0.39	-3.92	0	0.01	305.4	383.25	334.9	88.88	146.58
AT5G55820	-1.48	0.39	-3.74	0	0.02	211.02	387.9	169.44	93.55	91.72
AT2G30130	-1.47	0.36	-4.12	0	0.01	319.19	492.75	369.32	100.1	184.35
AT4G00080	-1.46	0.4	-3.65	0	0.03	444.32	530.97	348.14	132.85	188.84
AT1G66280	-1.44	0.36	-4.03	0	0.01	9696.49	6159.91	6525.97	2600.82	2886.6
AT5G05600	-1.44	0.4	-3.56	0	0.04	2636.21	1565.03	1119.87	622.14	683.43
AT1G15670	-1.43	0.37	-3.86	0	0.02	1201.46	918.87	902.78	542.62	205.93
AT2G28790	-1.43	0.31	-4.57	0	0	267.23	323.34	236.95	103.85	101.62
AT3G58120	-1.43	0.38	-3.73	0	0.03	197.24	176.13	172.08	51.46	83.63
AT4G00820	-1.4	0.35	-3.93	0	0.01	134.67	184.39	127.08	54.26	59.35
AT5G48110	-1.4	0.34	-4.11	0	0.01	873.79	1111.02	558.61	386.38	255.39
AT4G35380	-1.36	0.33	-4.15	0	0.01	671.25	520.64	432.86	191.79	231.11
AT3G13100	-1.35	0.36	-3.71	0	0.03	316.01	362.07	307.1	144.07	113.31
AT2G22970	-1.34	0.33	-4.07	0	0.01	349.94	316.1	416.97	161.85	122.3
AT5G10510	-1.34	0.3	-4.5	0	0	744.42	890.47	542.73	217.98	357.9
AT3G13790	-1.33	0.38	-3.48	0	0.05	4032.78	2033.5	1992.21	798.96	1337.19
AT4G24275	-1.33	0.38	-3.52	0	0.04	101.8	91.94	76.78	46.78	25.18
AT4G30290	-1.32	0.32	-4.1	0	0.01	1369	1624.94	1607	508	721.2
AT3G49570	-1.31	0.31	-4.3	0	0	113.47	113.12	96.63	41.16	45.86
AT5G42930	-1.31	0.38	-3.42	0	0.05	432.65	332.63	227.68	116.01	151.07
AT1G80380	-1.3	0.37	-3.5	0	0.04	2940.55	2478.22	1708.93	696.05	1232.87
AT3G04070	-1.3	0.38	-3.41	0	0.05	313.88	523.74	361.38	193.66	132.19
AT5G55050	-1.2	0.31	-3.91	0	0.02	229.05	303.19	226.36	94.49	126.79
AT3G15460	-1.15	0.31	-3.66	0	0.03	492.04	961.23	504.34	304.05	287.76
AT5G66690	-1.14	0.26	-4.31	0	0	1148.44	1582.07	1588.47	652.08	659.15
AT4G21400	-1.13	0.3	-3.71	0	0.03	987.25	630.66	622.15	333.05	348.91
AT1G08650	-1.12	0.29	-3.9	0	0.02	490.97	749.97	514.93	261.02	276.97
AT5G15070	-1.11	0.32	-3.44	0	0.05	195.12	154.95	158.85	75.78	80.93
AT4G37530	-1.1	0.31	-3.55	0	0.04	378.57	380.67	226.36	174.01	133.99
AT1G08840	-1.08	0.3	-3.56	0	0.04	656.4	1111.02	722.75	375.15	409.16
AT3G60130	-1.08	0.29	-3.66	0	0.03	1074.21	870.84	730.7	458.42	386.68
AT1G11450	-1.06	0.3	-3.57	0	0.04	689.27	581.08	634.06	300.31	308.44
AT1G74010	-1.06	0.24	-4.35	0	0	277.83	330.05	377.26	143.14	170.86
AT3G15500	-1.06	0.3	-3.53	0	0.04	458.1	776.32	406.38	272.24	253.59
AT2G27830	-1.05	0.27	-3.94	0	0.01	1073.15	828.48	652.6	463.1	357
AT5G59720	-1.05	0.27	-3.88	0	0.02	932.11	1643.02	1433.6	552.91	740.98
AT1G54000	-1.01	0.28	-3.66	0	0.03	2758.16	2126.99	2136.49	1197.5	1120.47
AT1G78660	-1	0.25	-3.95	0	0.01	2061.46	1898.18	2035.89	1187.21	811.13
AT2G30950	1.01	0.17	6.02	0	0	466.59	423.54	499.04	944.9	910.04
AT2G02955	1.04	0.28	3.67	0	0.03	125.13	85.74	137.67	222.66	248.19
AT5G58000	1.06	0.26	4.05	0	0.01	124.07	121.38	158.85	305.92	250.89
AT4G17770	1.09	0.27	3.99	0	0.01	312.82	190.08	289.9	653.95	468.51
AT4G29060	1.12	0.29	3.86	0	0.02	314.95	311.46	283.28	782.12	538.65
AT4G22530	1.13	0.32	3.56	0	0.04	250.26	254.12	285.92	641.79	512.57
AT5G24120	1.13	0.27	4.1	0	0.01	118.77	139.46	211.8	338.67	340.82
AT1G49660	1.14	0.33	3.5	0	0.04	243.9	272.2	448.74	942.1	475.7
AT4G00900	1.14	0.28	4.07	0	0.01	412.5	349.16	664.51	1122.66	961.3
AT1G17220	1.18	0.32	3.66	0	0.03	303.28	232.43	413	728.79	703.21
AT2G41170	1.22	0.34	3.63	0	0.03	73.17	102.27	132.37	281.6	193.34
AT5G59540	1.23	0.33	3.72	0	0.03	199.36	373.44	297.84	740.95	624.98
AT1G60950	1.24	0.34	3.61	0	0.03	224.81	251.02	338.87	766.21	516.17
AT1G78380	1.25	0.27	4.62	0	0	19468.3	16650.8	19112	42893	44446.4
AT4G37760	1.25	0.29	4.28	0	0	123.01	189.04	150.9	349.89	390.28
AT4G37890	1.25	0.37	3.43	0	0.05	103.92	88.32	111.19	310.6	169.96
AT2G21970	1.26	0.34	3.76	0	0.02	143.16	159.6	317.69	507.07	478.4
AT3G24170	1.29	0.24	5.48	0	0	1577.91	2201.37	2538.91	4824.62	5464.75
AT1G17744	1.34	0.34	3.91	0	0.02	871.67	434.9	375.94	1366.84	1462.18
AT3G61220	1.34	0.29	4.65	0	0	223.75	228.3	424.92	808.31	665.45
AT1G62750	1.35	0.3	4.55	0	0	275.71	392.55	460.66	929.93	983.78
AT3G60960	1.35	0.37	3.6	0	0.03	54.08	54.23	43.68	135.65	124.1
AT3G59140	1.37	0.4	3.4	0	0.05	184.51	164.25	133.7	428.48	402.86
AT2G37660	1.38	0.37	3.74	0	0.02	104.98	113.63	138.99	404.16	214.92
AT4G00370	1.39	0.4	3.49	0	0.05	55.14	90.39	132.37	300.31	181.65
AT1G10960	1.4	0.35	4.05	0	0.01	189.82	193.18	416.97	830.77	569.23
AT2G18480	1.41	0.38	3.73	0	0.03	396.6	431.29	496.4	1277.96	1071.91
AT1G05562	1.42	0.33	4.36	0	0	459.16	479.84	602.3	1313.51	1441.5
AT1G50250	1.42	0.25	5.64	0	0	188.75	292.35	320.34	755.92	674.44
AT2G20950	1.45	0.21	6.92	0	0	717.91	933.85	811.44	2100.3	2390.21
AT1G55320	1.46	0.27	5.37	0	0	91.2	139.97	117.81	334.93	310.24
AT5G13580	1.46	0.37	3.97	0	0.01	76.35	105.37	145.61	391.99	206.83
AT1G01610	1.49	0.3	5	0	0	320.25	253.09	326.96	1085.24	592.61
AT1G78570	1.5	0.28	5.38	0	0	1695.61	1353.78	2659.37	6104.45	4682.4
AT3G51710	1.5	0.43	3.52	0	0.04	55.14	48.04	48.98	188.05	98.92
AT4G16370	1.5	0.38	3.95	0	0.01	554.6	1061.43	786.29	2899.26	1624.05
AT3G11430	1.52	0.44	3.47	0	0.05	50.9	39.25	64.86	185.24	107.91
AT3G46610	1.52	0.41	3.67	0	0.03	113.47	50.1	66.19	260.08	177.15
AT5G47110	1.52	0.36	4.21	0	0.01	117.71	266.52	230.33	605.3	572.82
AT5G22140	1.54	0.31	5.01	0	0	440.07	632.73	730.7	1991.78	1499.05
AT1G05680	1.57	0.45	3.53	0	0.04	759.26	537.17	285.92	1481.91	1660.92
AT1G49380	1.61	0.41	3.93	0	0.01	28.63	27.38	21.18	87.94	70.14
AT5G48880	1.62	0.36	4.51	0	0	147.4	382.22	326.96	1016	748.18
AT3G23810	1.66	0.32	5.12	0	0	936.35	1021.66	1677.16	5002.37	2624.02
AT1G79410	1.67	0.35	4.73	0	0	155.88	94.52	116.49	445.32	331.82
AT5G41040	1.67	0.34	4.87	0	0	120.89	116.22	242.24	584.72	426.25
AT1G74470	1.68	0.41	4.07	0	0.01	158	383.25	350.79	1088.04	822.82
AT2G35260	1.68	0.49	3.45	0	0.05	27.57	54.75	30.45	136.59	108.81
AT3G26570	1.69	0.44	3.8	0	0.02	27.57	69.21	62.22	189.92	153.77
AT2G39730	1.73	0.45	3.83	0	0.02	282.07	574.88	375.94	1655.92	1078.2
AT5G13630	1.73	0.36	4.88	0	0	129.37	180.78	239.59	681.08	535.95
AT4G35250	1.74	0.38	4.57	0	0	73.17	53.2	125.75	333.05	220.32
AT4G10340	1.78	0.52	3.43	0	0.05	119.83	204.54	140.31	714.76	353.41
AT5G14540	1.8	0.25	7.22	0	0	1115.56	712.27	890.87	3408.2	2900.09
AT2G03460	1.82	0.49	3.73	0	0.02	40.3	24.79	48.98	177.75	86.33
AT2G36990	1.93	0.51	3.79	0	0.02	63.63	55.78	48.98	262.89	165.46
AT5G50400	1.93	0.26	7.52	0	0	740.17	920.94	959.7	3535.43	3125.8
AT1G07720	1.96	0.48	4.05	0	0.01	119.83	48.04	150.9	565.07	253.59
AT2G32270	1.96	0.52	3.76	0	0.02	218.45	119.31	78.1	420.06	657.35
AT2G22590	1.98	0.48	4.14	0	0.01	78.47	117.76	322.99	844.8	512.57
AT2G48140	1.98	0.51	3.85	0	0.02	111.34	44.94	178.7	553.84	320.13
AT3G08040	1.98	0.44	4.53	0	0	254.5	732.41	855.13	3075.15	1762.53
AT1G55990	2.06	0.54	3.8	0	0.02	54.08	80.06	280.63	723.18	419.95
AT5G22020	2.08	0.47	4.43	0	0	143.16	248.44	710.84	1613.82	1483.77
AT3G04760	2.12	0.61	3.44	0	0.05	19.09	30.47	15.88	100.1	92.62
AT4G36610	2.14	0.46	4.69	0	0	43.48	68.18	70.16	379.83	155.57
AT5G06090	2.15	0.44	4.88	0	0	37.11	27.89	64.86	257.28	118.7
AT3G23700	2.18	0.48	4.53	0	0	32.87	16.53	45.01	154.37	122.3
AT1G42550	2.21	0.53	4.18	0	0.01	28.63	81.61	63.54	322.76	215.82
AT1G60960	2.21	0.31	7.07	0	0	264.04	311.46	303.13	1532.43	1170.83
AT1G23740	2.27	0.5	4.57	0	0	23.33	21.69	74.13	245.11	127.69
AT3G12750	2.35	0.38	6.21	0	0	206.78	457.63	598.32	2554.05	1749.04
AT4G04640	2.36	0.5	4.68	0	0	34.99	58.88	60.89	343.35	187.94
AT3G56980	2.55	0.73	3.49	0	0.05	71.05	169.93	74.13	909.35	322.83
AT1G05300	3.03	0.37	8.26	0	0	37.11	32.54	55.6	382.64	288.66
AT1G10970	3.03	0.31	9.76	0	0	150.58	115.7	211.8	1400.51	1188.81
AT5G56080	3.1	0.42	7.3	0	0	58.32	39.77	51.63	419.13	429.84
AT1G20390	3.16	0.57	5.58	0	0	43.48	107.95	60.89	906.55	366
AT4G36850	3.36	0.78	4.3	0	0	16.97	29.96	6.62	195.53	180.75
AT1G56430	3.5	0.39	8.92	0	0	112.4	236.05	182.67	2441.78	1588.08
AT5G62210	3.9	1	3.92	0	0.01	0	0	6.62	11.23	39.57
AT3G56970	4.07	1.14	3.58	0	0.04	0	37.71	1.32	388.25	67.44
AT1G09155	4.15	0.77	5.39	0	0	28.63	5.17	30.45	396.67	345.31
AT1G64770	4.61	1.31	3.51	0	0.04	2.12	1.03	2.65	81.39	8.09
AT3G21670	4.66	1.33	3.5	0	0.04	3.18	0	3.97	108.52	0.9
AT1G20380	4.99	0.45	10.97	0	0	97.56	29.96	115.16	2567.14	2483.73
AT2G41240	5.56	1.13	4.92	0	0	4.24	5.68	0	294.7	39.57
AT1G14700	5.63	1.49	3.78	0	0.02	1.06	0	0	22.45	9.89
AT1G15980	5.83	1.55	3.75	0	0.02	1.06	0	0	30.87	6.29
AT2G21330	6.04	1.56	3.88	0	0.02	5.3	0	2.65	292.83	38.67
AT1G12030	6.18	0.83	7.4	0	0	3.18	2.58	3.97	318.09	135.79
AT4G33020	6.6	1.19	5.54	0	0	2.12	0	2.65	166.53	93.52
AT3G51420	6.62	1.77	3.75	0	0.02	1.06	0	0	57.07	8.09
AT4G00050	6.77	1.95	3.47	0	0.05	0	0	0	24.32	11.69
AT1G78820	6.78	1.83	3.7	0	0.03	0	0	0	30.87	5.4
AT3G59930	7.14	0.91	7.89	0	0	41.36	249.47	80.75	22993	12148
AT1G16410	7.25	2	3.63	0	0.03	0	0	0	49.58	0.9
AT2G20570	7.3	1.93	3.79	0	0.02	0	0	0	48.65	3.6
AT4G16980	7.43	1.46	5.1	0	0	1.06	0	0	97.3	15.29
AT2G36255	13.84	1.77	7.81	0	0	0	0	0	3199.57	1655.52
AT5G33355	13.85	1.25	11.04	0	0	0	0	0	3439.07	1436.11
AT4G23600	28.52	4.74	6.02	0	0	0	0	0	7.48	0

## Sheet: Supplementary Dataset 3
Supplementary Dataset 3. GO Enrichment. Gene Ontology Enrichment of UP and DOWN regulated genes at 6 and 24h and for overlapping DEGs in the two time points (6-24h). Number of Genes in the GO ID (# Total Genes) as well as number of DEGs contributing to the GO enrichment (# DEGs) are reported (# DEGs). Common Gene Ontologies per different time points are sorted considering the column with most sig…
Gene Expression		GO				6h		6-24h		24h
	GO Category	#GO	GO ID	GO term	# Total Genes	Padj	# DEGs	Padj	# DEGs	Padj	# DEGs
DOWN	Biological process	1	GO:0009266	response to temperature stimulus	642	1.86855e-07	10	0.00118467	4
		2	GO:0009628	response to abiotic stimulus	2125	1.25675e-05	20
		3	GO:0050896	response to stimulus	5967	1.57312e-05	33			4.56495e-05	55
		4	GO:0006950	response to stress	3714	1.60771e-05	26			0.00427648	37
		5	GO:0033554	cellular response to stress	1080	0.000129367	11	0.0457108	4
		6	GO:0051716	cellular response to stimulus	2890	0.000491353	13	0.0202623	5
		7	GO:0009408	response to heat	253	0.0316493	18	0.0197337	7	0.0214581	30
		8	GO:0042221	response to chemical	2983	0.0482816	18
		9	GO:0070887	cellular response to chemical stimulus	1694			0.0116335	6	0.0383985	21
		10	GO:0005576	extracellular region	1762					0.00236984	23
		11	GO:0009636	response to toxic substance	316					0.0166646	9
		12	GO:0019748	secondary metabolic process	357					0.0429885	9
		13	GO:0098754	detoxification	275					0.0415811	8
		14	GO:0071456	cellular response to hypoxia	239	0.00094502	8	0.00094502	4
		15	GO:0036294	cellular response to decreased oxygen levels	241	5.0693e-05	8	0.000976826	4
		16	GO:0071453	cellular response to oxygen levels	241	5.0693e-05	8	0.000976826	4
		17	GO:0001666	response to hypoxia	266	0.000108055	8	0.00144512	4
		18	GO:0036293	response to decreased oxygen levels	270	0.000121099	8	0.00153319	4
		19	GO:0070482	response to oxygen levels	271	0.000124564	8	0.00155581	4
	Molecular Function	20	GO:0003953	NAD+ nucleosidase activity	29	0.00606575	3	NONE	NONE	NONE	NONE
		21	GO:0061809	NAD+ nucleotidase, cyclic ADP-ribose generating	30	0.00673043	3
		22	GO:0050135	NADP+ nucleosidase activity	30	0.00673043	3
	Cellular Component		NONE	NONE	NONE	NONE	NONE	NONE	NONE	NONE	NONE
UP	Biological process	1	GO:0071456	cellular response to hypoxia	239	3.57543e-05	6
		2	GO:0036294	cellular response to decreased oxygen levels	241	3.75629e-05	6
		3	GO:0071453	cellular response to oxygen levels	241	3.75629e-05	6
		4	GO:0001666	response to hypoxia	266	6.73137e-05	6
		5	GO:0036293	response to decreased oxygen levels	270	7.35083e-05	6
		6	GO:0070482	response to oxygen levels	271	7.51281e-05	6
		7	GO:0070887	cellular response to chemical stimulus	1694	0.00577181	9
		8	GO:0042221	response to chemical	2983	0.013192	11
		9	GO:0006950	response to stress	3714	0.0170739	12
		10	GO:0031668	cellular response to extracellular stimulus	199					0.00528367	7
		11	GO:0010106	cellular response to iron ion starvation	7					0.00102902	7
		12	GO:0006879	intracellular iron ion homeostasis	32					0.00347623	7
		13	GO:0071496	cellular response to external stimulus	206					0.00661848	4
		14	GO:0009991	response to extracellular stimulus	272					0.0391784	3
		15	GO:0071577	zinc ion transmembrane transport	16	0.0496438	2	0.00109134	2	9.66488e-09	6
		16	GO:0006829	zinc ion transport	27			0.00318897	2	3.46037e-07	6
		17	GO:0000041	transition metal ion transport	101			0.0455717	2	5.48868e-05	7
		18	GO:0098660	inorganic ion transmembrane transport	406					0.000163687	18
		19	GO:0055085	transmembrane transport	1238					0.000243771	11
		20	GO:0098662	inorganic cation transmembrane transport	338					0.000268854	11
		21	GO:0098655	monoatomic cation transmembrane transport	361					0.000489711	10
		22	GO:0006812	monoatomic cation transport	429					0.00229977	10
		23	GO:0006811	monoatomic ion transport	544					0.0028311	10
		24	GO:0034220	monoatomic ion transmembrane transport	446					0.00324035	10
		25	GO:0030001	metal ion transport	298					0.0084028	8
		26	GO:0015979	photosynthesis	281					1.06278e-09	14
		27	GO:0019684	photosynthesis, light reaction	146					3.53449e-09	13
		28	GO:0006091	generation of precursor metabolites and energy	465					8.26043e-06	11
		29	GO:0009767	photosynthetic electron transport chain	52					0.000824217	6
		30	GO:0010207	photosystem II assembly	27					0.00172025	6
		31	GO:0015995	chlorophyll biosynthetic process	64					0.00233663	6
		32	GO:0006779	porphyrin-containing compound biosynthetic process	71					0.00391129	5
		33	GO:0033014	tetrapyrrole biosynthetic process	75					0.00512609	5
		34	GO:0009765	photosynthesis, light harvesting	37					0.00629658	5
		35	GO:0046148	pigment biosynthetic process	146					0.01004	5
		36	GO:0015994	chlorophyll metabolic process	90					0.012507	5
		37	GO:0006778	porphyrin-containing compound metabolic process	103					0.0240072	5
		38	GO:0033013	tetrapyrrole metabolic process	105					0.0263304	5
		39	GO:0042440	pigment metabolic process	186					0.0391113	4
		40	GO:0022900	electron transport chain	194					0.0493711	4
		41	GO:0010380	regulation of chlorophyll biosynthetic process	21					0.0376853	3
		42	GO:1901463	regulation of tetrapyrrole biosynthetic process	23					0.0499173	3
		43	GO:0010345	suberin biosynthetic process	16					0.016078	3
	Molecular Function	44	GO:0005385	zinc ion transmembrane transporter activity	16	0.00549649	2	0.000786967	2	9.7086e-09	6
		45	GO:0046915	transition metal ion transmembrane transporter activity	55			0.0097165	2	8.36496e-07	7
		46	GO:0015318	inorganic molecular entity transmembrane transporter activity	430					6.18067e-05	12
		47	GO:0022890	inorganic cation transmembrane transporter activity	317					0.000226792	10
		48	GO:0008324	monoatomic cation transmembrane transporter activity	341					0.000438431	10
		49	GO:0046873	metal ion transmembrane transporter activity	204					0.000619379	8
		50	GO:0022857	transmembrane transporter activity	1148					0.00122848	17
		51	GO:0015075	monoatomic ion transmembrane transporter activity	393					0.00154856	10
		52	GO:0005215	transporter activity	1175					0.00167265	17
		53	GO:0030410	nicotianamine synthase activity	5					0.0499858	2
	Cellular Component	54	GO:0009526	plastid envelope	988					1.17425e-09	23
		55	GO:0009579	thylakoid	596					4.81056e-09	18
		56	GO:0009535	chloroplast thylakoid membrane	424					2.83524e-08	15
		57	GO:0055035	plastid thylakoid membrane	426					3.02628e-08	15
		58	GO:0042170	plastid membrane	674					3.53295e-08	18
		59	GO:0009534	chloroplast thylakoid	517					4.72617e-08	16
		60	GO:0031976	plastid thylakoid	519					4.9992e-08	16
		61	GO:0042651	thylakoid membrane	442					5.03765e-08	15
		62	GO:0034357	photosynthetic membrane	443					5.19709e-08	15
		63	GO:0009507	chloroplast	2345					2.38931e-07	31
		64	GO:0019867	outer membrane	537					7.13354e-07	15
		65	GO:0031968	organelle outer membrane	537					7.13354e-07	15
		66	GO:0031967	organelle envelope	1462					2.43057e-06	23
		67	GO:0031975	envelope	1462					2.43057e-06	23
		68	GO:0009536	plastid	2855					2.50425e-05	31
		69	GO:0009570	chloroplast stroma	761					0.000376291	14
		70	GO:0009532	plastid stroma	768					0.000418313	14
		71	GO:0009941	chloroplast envelope	693					0.000714404	13
		72	GO:0098807	chloroplast thylakoid membrane protein complex	20					0.00920081	3
		73	GO:0098588	bounding membrane of organelle	1395					0.0236654	16
		74	GO:0009523	photosystem II	78					0.0387537	4

## Sheet: Supplementary Dataset 4
Supplementary Dataset S4. DEGs by function. DEGs at each time point organized by principal functional classes and distinct by gene expression behaviour (down or up rgulation at each time point). Functional annotation and possible roles are also indicated. In grey background, genes common in the two time points.
	1. Stress and Defense
6h down	AT1G08920	ERD (early response to dehydration) six-like 1 (ESL1) – Responds to dehydration stress, involved in early stress signaling.
	Stress Response and Protein Quality Control
6h down	AT3G09640	Ascorbate peroxidase 2 (APX2) – Detoxifies reactive oxygen species (ROS), protecting the plant from oxidative stress.
	AT5G53050	Alpha/beta-Hydrolases superfamily protein – Detoxification and lipid metabolism under stress.
	AT2G46240	BCL-2-associated athanogene 6 (BAG6) – Protein quality control, involved in protein folding and autophagy during stress.
	AT5G48570	FKBP-type peptidyl-prolyl cis-trans isomerase family protein – Chaperone activity in response to stress and protein folding.
6h-24h down	AT4G37530	Peroxidase superfamily protein – Involved in oxidative stress defense by catalyzing the reduction of peroxides, especially hydrogen peroxide (H₂O₂).
	Heat shock proteins
6h down	AT4G10250	ATHSP22.0 – Heat shock protein involved in protein folding and stabilization under stress.
	AT3G46230	Heat shock protein 17.4 (HSP17.4) – Chaperone for protein stabilization during heat stress.
	AT1G16030	Heat shock protein 70B (Hsp70b) – Protein folding and repair during stress conditions, especially heat stress.
	AT5G52640	Heat shock protein 90.1 (HSP90.1) – Involved in protein folding under stress.
	AT1G53540	HSP20-like chaperones superfamily protein – Protein folding and stress response.
6h-24h down	AT1G59860	HSP20-like chaperones superfamily protein – Helps stabilize and refold misfolded proteins under stress conditions.
	AT1G07400	HSP20-like chaperones superfamily protein – Involved in protein folding and stabilization during heat stress.
	AT1G54050	HSP20-like chaperones superfamily protein – Part of the molecular chaperone family, helping proteins maintain their correct conformation under stress.
	AT5G12020	17.6 kDa class II heat shock protein (HSP17.6II) – A small heat shock protein that aids in protein refolding and protection against stress-induced denaturation.
	AT5G59720	Heat shock protein 18.2 (HSP18.2) – Involved in the response to heat stress by stabilizing proteins and preventing aggregation.
	Defense and Pathogen Response
6h down	AT5G46470	Resistant to Pseudomonas syringae 6 (RPS6) – Involved in immune response to bacterial pathogens.
	AT1G11670	MATE efflux family protein – Likely involved in transporting secondary metabolites, possibly involved in pathogen resistance.
	AT4G26690	SHAVEN 3 (SHV3) – Likely involved in disease resistance or growth regulation during pathogen exposure.
	AT5G41080	PLC-like phosphodiesterases superfamily protein – Likely involved in signal transduction related to immune response.
6h-24h down	AT1G14780	MAC/Perforin domain-containing protein – Likely involved in immune defense mechanisms, potentially playing a role in pathogen resistance or damage repair during stress responses.
	2. DNA/Protein Processing and Folding
	-
	3. Growth and Development
	Cell Wall and Growth Regulation
6h down	AT5G16910	Cellulose-synthase like D2 (CSLD2) – Involved in cell wall biosynthesis and cell expansion.
	AT4G19520	Disease resistance protein (TIR-NBS-LRR class) family – Immune response to pathogens, involved in disease resistance.
	AT2G25460	C2 calcium-dependent membrane targeting – Involved in calcium signaling and membrane trafficking.
	AT5G24030	SLAC1 homologue 3 (SLAH3) – Involved in anion channels, likely ion transport and cell signaling.
	AT4G30270	XYLOGLUCAN endotransglucosylase/hydrolase 24 (XTH24) – Involved in cell wall remodeling.
	AT1G07000	Exocyst subunit exo70 family protein B2 (EXO70B2) – Involved in vesicle trafficking and membrane expansion.
	4. Transport, signaling and homeostasis
	Ion Transport and Signaling
6h down	AT1G13210	Autoinhibited Ca2+/ATPase II (ACA1) – Regulates calcium ion transport and calcium signaling.
	AT2G25460	C2 calcium-dependent membrane targeting – Involved in calcium-dependent signaling.
	AT4G39400	BRASSINOSTEROID INSENSITIVE 1 (BRI1) – Brassinosteroid receptor kinase, regulates growth and stress responses.
	AT2G31865	Poly(ADP-ribose) glycohydrolase 2 (PARG2) – Likely involved in ADP-ribosylation of proteins, affecting signaling and stress responses.
	AT3G25610	ATPase E1-E2 type family protein – Involved in cation transport, likely affecting ionic balance and cellular processes.
	Signal Transduction and Membrane Functions
6h down	AT1G08920	ERD (early response to dehydration) six-like 1 (ESL1) – Responds to dehydration stress, involved in early stress signaling.
	AT1G18390	Protein kinase superfamily protein – Likely involved in signal transduction and cellular regulation.
	AT1G25390	Protein kinase superfamily protein – Cellular signaling and regulation of processes like growth and development.
	AT2G41830	Uncharacterized protein – Could be involved in unknown signaling or cellular processes.
	AT4G04990	Protein of unknown function (DUF761) – Uncharacterized role in signal transduction or cellular regulation.
6h-24h down	AT1G72540	Protein kinase superfamily protein – Likely part of signaling pathways that regulate cellular responses to various stresses.
	Transport and Membrane Trafficking
6h down	AT3G14870	Plant protein of unknown function (DUF641) – Likely involved in membrane transport or signaling pathways.
	AT3G56200	Transmembrane amino acid transporter family protein – Amino acid transport across membranes.
	AT1G17340	Phosphoinositide phosphatase family protein – Signal transduction and lipid regulation in membranes.
	AT2G20960	pEARLI4 – Uncharacterized, possibly involved in membrane trafficking or stress response.
	AT5G41810	Unknown protein – Likely involved in membrane transport or trafficking.
	AT1G07000	Exocyst subunit exo70 family protein B2 (EXO70B2) – Involved in vesicle trafficking and membrane expansion.
6h-24h down	AT4G35380	SEC7-like guanine nucleotide exchange family protein – Involved in vesicle trafficking and regulating intracellular signal transduction related to stress responses.
	Cellular Homeostasis and Protection
6h down	AT5G15640	Mitochondrial substrate carrier family protein – Likely involved in mitochondrial function and cellular homeostasis.
	AT4G25200	Mitochondrion-localized small heat shock protein 23.6 (HSP23.6-MITO) – Protein stabilization in the mitochondria during stress.
	AT2G44500	O-fucosyltransferase family protein – Likely involved in protein glycosylation, which can affect cell signaling and protein stability.
	5. Energy, Metabolism and Biosynthesis			carenza di fosfato
	Metabolism and Biosynthesis
24h up	AT2G20950	Arabidopsis phospholipase-like protein (PEARLI 4) family – Likely involved in lipid metabolism, membrane biosynthesis, and signaling.
	AT5G22020	Calcium-dependent phosphotriesterase superfamily protein – Potentially involved in lipid metabolism, detoxification, or signal transduction.
	AT2G21330	Fructose-bisphosphate aldolase 1 (FBA1) – Glycolytic enzyme involved in carbohydrate metabolism.
	AT1G01610	Glycerol-3-phosphate acyltransferase 4 (GPAT4) – Involved in lipid biosynthesis.
	AT3G11430	Glycerol-3-phosphate acyltransferase 5 (GPAT5) – Lipid biosynthesis.
	AT5G06090	Glycerol-3-phosphate acyltransferase 7 (GPAT7) – Lipid biosynthesis.
	AT5G50400	Purple acid phosphatase 27 (PAP27) – Involved in phosphate metabolism.
	AT1G14700	Purple acid phosphatase 3 (PAP3) – Involved in phosphorus acquisition and stress tolerance.
	AT4G17770	Trehalose phosphatase/synthase 5 (TPS5) – Involved in trehalose metabolism, which is a sugar and stress protectant.
6h-24h down	AT5G55050	GDSL-like Lipase/Acylhydrolase superfamily protein – Possibly involved in lipid metabolism, contributing to maintaining membrane stability during stress conditions like heat or drought.
	6. Gene Expression and Transcription Regulation
	-
	7. Uncharacterized or Unknown Proteins
6h down	AT3G62010	Unknown protein – Further study needed to determine role.
	AT5G41810	Unknown protein – Role not well understood.
	1. Stress Response and Defense	Detoxification
	Detoxification
6h up	AT1G17180	Glutathione S-transferase TAU 25 (GSTU25) – Involved in detoxification and reactive oxygen species (ROS) scavenging.
	AT4G08770	Peroxidase superfamily protein – Involved in oxidative stress response and ROS detoxification.
	AT5G64120	Peroxidase superfamily protein – Involved in oxidative stress management by breaking down peroxides.
	2. DNA/Protein Processing and Folding
	Protein Modification and Degradation
6h up	AT5G25340	Ubiquitin-like superfamily protein – Involved in protein degradation and regulation via the ubiquitin-proteasome pathway.
	AT1G22030	Protein BYPASS related – Likely involved in protein regulation or protein modification.
	AT1G15405	Unknown gene – Likely involved in protein modification or regulation, further functional characterization required.
6h-24h up	AT1G20380	Prolyl oligopeptidase family protein
	Nucleotide metabolism
6h up	AT1G55810	Uridine kinase-like 3 (UKL3) – Likely involved in nucleotide metabolism.
	AT3G28580	P-loop containing nucleoside triphosphate hydrolases superfamily protein – May have roles in nucleotide hydrolysis and gene regulation.
	3. Growth and Development
6h up	AT1G12010	2-oxoglutarate (2OG) and Fe(II)-dependent oxygenase superfamily protein – Likely involved in developmental processes related to oxygenation of substrates.
	AT3G27220	Galactose oxidase/kelch repeat superfamily protein – May be involved in cell wall modification or developmental processes.
	AT1G68570	Major facilitator superfamily protein – Likely involved in substrate transport related to plant growth.
	AT1G80920	J8 – Uncharacterized protein, but may play a role in developmental regulation.
6h-24h up	AT4G37890	Embryo sac development arrest 40 (EDA40) – Developmental regulation, particularly in embryo sac development.
	4. Transport, signaling and homeostasis
6h up	AT1G12010	2-oxoglutarate (2OG) and Fe(II)-dependent oxygenase superfamily protein – Ion transport and redox regulation in membrane-bound systems.
	AT5G10210	Contains InterPro domain	C2 calcium-dependent membrane targeting – Likely involved in calcium signaling and membrane transport.
6h-24h up	AT3G59930	Function unknown – Further study needed, but possibly involved in membrane transport or regulation.
	AT3G12750	Zinc transporter 1 precursor (ZIP1) – Zinc transport and homeostasis, could play a role in stress response.
	AT1G10970	Zinc transporter 4 precursor (ZIP4) – Involved in zinc transport; upregulation might aid in stress resistance or metabolism.
	5. Energy, Metabolism and Biosynthesis
	Nucleotide metabolism
6h up	AT1G55810	Uridine kinase-like 3 (UKL3) – Likely involved in nucleotide metabolism.
	AT3G28580	P-loop containing nucleoside triphosphate hydrolases superfamily protein – May have roles in nucleotide hydrolysis and gene regulation.
	6. Gene Expression and Transcription Regulation
6h up	AT3G10040	Sequence-specific DNA binding transcription factors – Likely involved in transcription regulation and gene expression.
	AT3G27850	Ribosomal protein L12-C (RPL12-C) – Involved in ribosome function and protein synthesis.
	7. Uncharacterized or Unknown Proteins
6h up	AT1G19530	Unknown protein – Role not well understood, requires further study.
	AT5G39890	Protein of unknown function – Likely involved in cellular signaling or structural maintenance.
6h-24h up	AT3G59930	FUNCTIONS IN: molecular_function unknown
	1. Stress and Defense Response
	Heat shock proteins
6h down	AT4G10250	ATHSP22.0
	AT3G46230	heat shock protein 17.4 (HSP17.4)
	AT1G16030	heat shock protein 70B (Hsp70b)
	AT5G52640	heat shock protein 90.1 (HSP90.1)
	AT1G53540	HSP20-like chaperones superfamily protein
	AT2G29500	HSP20-like chaperones superfamily protein
	AT4G25200	mitochondrion-localized small heat shock protein 23.6 (HSP23.6-MITO)
6h-24h down	AT1G59860	HSP20-like chaperones superfamily protein – Helps stabilize and refold misfolded proteins under stress conditions.
	AT1G07400	HSP20-like chaperones superfamily protein – Involved in protein folding and stabilization during heat stress.
	AT1G54050	HSP20-like chaperones superfamily protein – Part of the molecular chaperone family, helping proteins maintain their correct conformation under stress.
	AT5G12020	17.6 kDa class II heat shock protein (HSP17.6II) – A small heat shock protein that aids in protein refolding and protection against stress-induced denaturation.
	AT5G59720	Heat shock protein 18.2 (HSP18.2) – Involved in the response to heat stress by stabilizing proteins and preventing aggregation.
	Stress Response/Defense
24h down	AT2G38750	annexin 4 (ANNAT4) – Involved in stress signaling and membrane stability.
	AT4G22214	Defensin-like (DEFL) family protein – Plant defense against pathogens.
	Stress Response: Cysteine proteinases
24h down	AT5G50260	Cysteine proteinases superfamily protein
	AT3G48340	Cysteine proteinases superfamily protein
	Stress Response/Defense: detoxification/glutathione
24h down	AT1G27140	glutathione S-transferase tau 14 (GSTU14) – Detoxification and redox regulation.
	AT1G17190	glutathione S-transferase tau 26 (GSTU26) – Detoxifies heavy metals, herbicides, and reactive species.
	Stress Response/Defense: detoxification/Reactive Oxygen Species
24h down	AT5G17820	Peroxidase superfamily protein
	AT4G30170	Peroxidase family protein
6h up	AT5G39890	Peroxidase superfamily protein
	Direct ROS Management
24h up	AT5G24120	sigma factor E (SIGE)-regulation of stress response genes
	AT2G21970	(Oxidative) stress enhanced protein 2 (SEP2)
	AT2G30950	VARIEGATED 2 (VAR2), protecting from ROS damage
	AT5G13630	GENOMES UNCOUPLED 5 (GUN5), regulating ROS signaling
	AT4G10340	light harvesting complex of photosystem II 5 (LHCB5)
	Indirect ROS management
24h up	AT5G47110	Chlorophyll A-B binding family protein
	AT1G64770	NDH-dependent cyclic electron flow 1 (NDF2)
	AT1G15980	NDH-dependent cyclic electron flow 1 (NDF1)
	AT1G50250	FTSH protease 1 (FTSH1)
	2. DNA/Protein Processing and Folding
	Protein Folding and Degradation
6h up	AT5G25340	Ubiquitin-like superfamily protein – Protein degradation regulation.
24h up	AT1G50250	FTSH protease 1 (FTSH1)
	3. Growth and Development
	Embryo Development and Regulation
24h down	AT5G17430	BABY BOOM (BBM) – promotes cell proliferation and morphogenesis via transcriptional activation of meristem and cell proliferation genes, but prevents differentiation
	AT5G10510	AINTEGUMENTA-like 6 (AIL6) – Plays a role in organ growth and development.
	AT4G30090	embryo defective 1353 (emb1353)
	AT1G08840	embryo defective 2411 (emb2411) involved in DNA damage repair
	Root Hair Development
24h down	AT5G67400	root hair specific 19 (RHS19) – Root hair formation and differentiation.
	AT1G27740	root hair defective 6-like 4 (RSL4) – Root hair growth and elongation.
	Cell Wall Synthesis and Modification
24h down	AT3G56000	cellulose synthase like A14 (CSLA14) – Involved in cellulose biosynthesis.
	AT4G07960	Cellulose-synthase-like C12 (CSLC12) – Affects cellulose biosynthesis and cell wall structure.
	AT4G30290	xyloglucan endotransglucosylase/hydrolase 19 (XTH19) – Modifies cell wall components.
	AT5G23870	Pectinacetylesterase family protein – Involved in pectin modification in the cell wall.
	Cell Cycle and Division		1. Growth and Development
	Cyclins
24h down	AT3G57370	Cyclin family protein – Regulation of cell cycle and division.
	4. Transport, signaling and homeostasis
	Nutrient and Ion Transport
24h down	AT4G13420	high affinity K+ transporter 5 (HAK5) – Potassium uptake.
	AT5G40780	lysine histidine transporter 1 (LHT1) – Amino acid transport.
	AT2G04090	Involved in transporting secondary metabolites.
	Hormone and Signaling:Auxin Signaling
24h down	AT4G12550	Auxin-Induced in Root cultures 1 (AIR1) – Involved in auxin response in root development.
	Hormone and Signaling:Auxin and Citokinin Signaling
24h down	AT5G17430	BABY BOOM (BBM) – Associated with cytokinin signaling and somatic embryogenesis.
	Hormone and Signaling: Terpenoid Synthesis
24h down	AT5G48110	Terpenoid cyclases/Protein prenyltransferases superfamily protein
	Cytochrome P450s
24h down	AT5G42580	cytochrome P450, family 705, subfamily A, polypeptide 12 (CYP705A12)
	AT4G37400	cytochrome P450, family 81, subfamily F, polypeptide 3 (CYP81F3)
	AT3G01900	cytochrome P450, family 94, subfamily B, polypeptide 2 (CYP94B2)
	5. Energy, Metabolism and Biosynthesis
24h down	AT1G11190	bifunctional nuclease i (BFN1) – DNA/RNA processing and degradation.
	ATP Production and Regulation
24h down	AT2G07698	ATPase, F1 complex, alpha subunit protein – Part of ATP synthesis in mitochondria.
6h-24h down	AT5G55050	GDSL-like Lipase/Acylhydrolase superfamily protein – Possibly involved in lipid metabolism, contributing to maintaining membrane stability during stress conditions like heat or drought.
	Redox Balance and Electron Transport
24h up	AT1G74470	Pyridine nucleotide-disulphide oxidoreductase family protein
	AT4G04640	ATPC1
	AT4G35250	NAD(P)-binding Rossmann-fold superfamily protein
	AT5G47110	Chlorophyll A-B binding family protein
	6. Gene Expression and Transcription Regulation
	Transcription Factors (TFs)
24h down	AT1G57560	MYB domain protein 50 (MYB50) – Transcriptional regulation in response to environmental stresses.
24h up	AT5G24120	sigma factor E (SIGE)	regulation of stress-response genes, which include those responsible for ROS detoxification
	AT1G60950	FED A; regulation of stress responsive genes
	NAC domain TFs
24h down	AT3G15500	NAC domain containing protein 3 (NAC3)
	AT3G04070	NAC domain containing protein 47 (NAC047) – Involved in stress and senescence responses.
	AT3G58120	BZIP61 – Transcription factor involved in stress and ABA signaling.
	AT3G61970	NGATHA2 (NGA2) – Regulates development and response to environmental signals.
	AT3G24340	chromatin remodeling 40 (chr40) – Gene expression regulation by chromatin structure modification.
	7. Uncharacterized or Unknown Proteins
24h down	AT1G06980	Unknown protein
	AT2G16270	Unknown protein
	AT2G29995	Unknown protein
	AT3G12320	Unknown protein
	AT1G56020	Unknown protein
	AT4G24275	Unknown protein
	AT2G27830	Unknown protein
	AT4G30290	Unknown protein (XTH19)
	1. Stress and Defense Response
	Defense Proteins
24h up	AT2G36255	Defensin-like (DEFL) family protein
	AT5G33355	Defensin-like (DEFL) family protein
	AT3G51710	D-mannose binding lectin protein with Apple-like carbohydrate-binding domain
	AT1G78820	D-mannose binding lectin protein with Apple-like carbohydrate-binding domain
	AT4G23600	CORONATINE INDUCED 1 (CORI3)
	AT3G59140	Multidrug resistance-associated protein 14 (MRP14)
	AT2G20950	Arabidopsis phospholipase-like protein (PEARLI 4) family
	Reactive Oxygen Species (ROS) response and detoxification
24h up	AT5G47110	Chlorophyll A-B binding family protein (could be linked to oxidative stress response during light exposure)
	AT1G78380	glutathione S-transferase TAU 19 (GSTU19)
	AT3G24170	glutathione-disulfide reductase (GR1)
	2. DNA/Protein Processing and Folding		2. Protein Processing and Folding
	Protein Folding and Degradation
24h up	AT5G14540	Functions in molecular function unknown (could be involved in protein folding or degradation)
	AT1G50250	FTSH protease 1 (FTSH1) – Protease involved in protein quality control
	AT3G23810	S-adenosyl-l-homocysteine (SAH) hydrolase 2 (SAHH2)
6h-24h up	AT1G20380	Prolyl oligopeptidase family protein
	3. Growth and Development
	Embryo and Seed Development
24h up	AT2G48140	Embryo sac development arrest 4 (EDA4)
	AT4G00900	ER-type Ca2+-ATPase 2 (ECA2) – Plays a role in embryo development
	AT5G24120	Sigma factor E (SIGE) – Involved in embryo development regulation
	AT2G02955	Maternal effect embryo arrest 12 (MEE12) – Potential transporter role related to embryo development
6h-24h up	AT4G37890	Embryo sac development arrest 40 (EDA40) – Developmental regulation, particularly in embryo sac development.
	Chlorophyll/Photosynthesis-related
24h up	AT5G47110	Chlorophyll A-B binding family protein (Photosynthesis)
	Cell Wall Modifying Enzymes
24h up	AT4G00370	ANTR2 (protein involved in cell wall modifications)
	AT2G20570	GBF's pro-rich region-interacting factor 1 (GPRI1)
	5. Energy, Metabolism and Biosynthesis		4. Transport, signaling and homeostasis
	Metabolism and Transport
24h up	AT5G13580	ABC-2 type transporter family protein
	AT1G49660	Carboxyesterase 5 (CXE5)
	AT4G16980	Arabinogalactan-protein family (could be involved in glycosylation processes)
	AT1G60960	Iron-regulated transporter 3 (IRT3)
	AT4G16370	Oligopeptide transporter (OPT3)
	AT1G79410	Organic cation/carnitine transporter5 (5-Oct)
	AT2G37660	NAD(P)-binding Rossmann-fold superfamily protein
	AT5G56080	Nicotianamine synthase 2 (NAS2) – Involved in Fe storage and transport, indirectly related to protein folding.
	AT4G33020	ZIP9 (zinc transporter, but may interact with sugar or amino acid transport processes)
6h-24h up	AT3G12750	Zinc transporter 1 precursor (ZIP1) – Zinc transport and homeostasis, could play a role in stress response.
	AT1G10970	Zinc transporter 4 precursor (ZIP4) – Involved in zinc transport; upregulation might aid in stress resistance or metabolism.
	Lipid Metabolism (Acyl-CoA)
24h up	AT4G36610	Alpha/beta-Hydrolases superfamily protein (may be involved in the breakdown of lipid or secondary metabolites)
	AT1G07720	3-ketoacyl-CoA synthase 3 (KCS3)
	AT5G59540	2-oxoglutarate (2OG) and Fe(II)-dependent oxygenase superfamily protein
	AT5G22020	Calcium-dependent phosphotriesterase superfamily protein
	AT4G04640	ATPC1 (ATP synthase complex-related)
	AT1G55320	Acyl-activating enzyme 18 (AAE18)
	AT4G29060	Embryo defective 2726 (emb2726)
	AT5G13630	GENOMES UNCOUPLED 5 (GUN5) (involved in retrograde signalling from choloroplast to nucleus)
	Sugar Metabolism and Transport
24h up	AT2G21330	Fructose-bisphosphate aldolase 1 (FBA1)
	AT1G10960	Ferredoxin 1 (FD1)
	AT3G08040	FERRIC REDUCTASE DEFECTIVE 3 (FRD3)
	AT1G16410	Cytochrome P450 79f1 (CYP79F1) – Involved in secondary metabolism (Synthesis of glucosinolates)
	6. Gene Expression and Transcription Regulation
	Transcription Factors
24h up	AT2G41240	Basic helix-loop-helix protein 100 (BHLH100)
	AT3G56970	BHLH038
	AT3G56980	BHLH039
	AT4G22530	S-adenosyl-L-methionine-dependent methyltransferases superfamily protein
	AT3G60960	Tetratricopeptide repeat (TPR)-like superfamily protein
	8. Uncharacterized and Miscellaneous Roles
24h up	AT5G14540	Functions in molecular function unknown
	AT1G17744	Unknown protein
	AT2G35260	Unknown protein
	AT1G05680	Uridine diphosphate glycosyltransferase 74E2 (UGT74E2)
6h-24h up	AT3G59930	Functions in molecular function unknown

## Sheet: Supplementary Dataset 5
Supplementary Dataset S5. Association between DMR and DEGs in gene bodies. For each treatment vs. control comparison, and for each methylation context (CHH, CHG, CG), differential methylation within the gene body region for differentially expressed genes is reported. DMR metrics include mean, standard eeviation, coefficient of variation,and statistics as described in the note below.
Note
MeanValue and StdValue refer to differential methylation in a given comparison averaged across multiple significant DMRs in the same gene body
log2FC, lfcSE, STAT, p.Value and padj refer to differential gene expression in the give comparison
Comparison	C context	gene_id	MeanValue	StdDev	CV	log2FC	lfcSE	STAT	p.Value	padj	Genes with multiple C-context DMRs	|MeanValue|>5;CV<1
H24selfvsctrl	CHH	AT1G05300	-0.463	1.026	2.21598	3.03	0.37	8.26	0	0
H24selfvsctrl	CHH	AT1G06980	1.202	0.095	0.0790349	-4.63	1.35	-3.43	0	0.05
H24selfvsctrl	CHH	AT1G08650	-1.582	0.262	0.165613	-1.12	0.29	-3.9	0	0.02
H24selfvsctrl	CHH	AT1G12030	1.673	0.667	0.398685	6.18	0.83	7.4	0	0
H24selfvsctrl	CHH	AT1G12040	2.714	0.781	0.287767	-8.38	1.7	-4.94	0	0
H24selfvsctrl	CHH	AT1G14700	3.02	0.452	0.149669	5.63	1.49	3.78	0	0.02
H24selfvsctrl	CHH	AT1G14780	1.629	2.817	1.72928	-1.58	0.37	-4.25	0	0.01
H24selfvsctrl	CHH	AT1G20380	-0.229	1.663	7.26201	4.99	0.45	10.97	0	0
H24selfvsctrl	CHH	AT1G30730	-2.103	0.21	0.0998573	-1.58	0.38	-4.15	0	0.01
H24selfvsctrl	CHH	AT1G54000	2.707	0.259	0.0956779	-1.01	0.28	-3.66	0	0.03
H24selfvsctrl	CHH	AT1G67100	3.532	0.893	0.252831	-2.92	0.73	-3.98	0	0.01
H24selfvsctrl	CHH	AT2G04090	1.114	1.676	1.50449	-1.78	0.51	-3.46	0	0.05
H24selfvsctrl	CG	AT2G07698	-10.641	5.402	0.507659	-2.01	0.55	-3.65	0	0.03	yes	yes
H24selfvsctrl	CHG	AT2G07698	-10.649	1.889	0.177388	-2.01	0.55	-3.65	0	0.03	yes	yes
H24selfvsctrl	CHH	AT2G07698	-1.925	0.567	0.294545	-2.01	0.55	-3.65	0	0.03	yes
H24selfvsctrl	CG	AT2G20570	1.201	2.67	2.22315	7.3	1.93	3.79	0	0.02	yes
H24selfvsctrl	CHG	AT2G20570	4.308	0.584	0.135562	7.3	1.93	3.79	0	0.02	yes
H24selfvsctrl	CHH	AT2G20570	-0.818	2.235	2.73227	7.3	1.93	3.79	0	0.02	yes
H24selfvsctrl	CHH	AT2G20950	-1.786	0.503	0.281635	1.45	0.21	6.92	0	0
H24selfvsctrl	CHH	AT2G22590	-1.59	0.657	0.413208	1.98	0.48	4.14	0	0.01
H24selfvsctrl	CHH	AT2G24850	-0.627	1.126	1.79585	-4.14	1.08	-3.82	0	0.02
H24selfvsctrl	CHH	AT2G27830	1.618	0.107	0.066131	-1.05	0.27	-3.94	0	0.01
H24selfvsctrl	CHH	AT2G31560	-1.994	0.176	0.0882648	-1.54	0.44	-3.53	0	0.04
H24selfvsctrl	CHH	AT2G35260	0.887	3.3	3.72041	1.68	0.49	3.45	0	0.05
H24selfvsctrl	CHH	AT2G36990	3.195	0.284	0.0888889	1.93	0.51	3.79	0	0.02
H24selfvsctrl	CG	AT2G48140	-1.867	0.13	0.0696304	1.98	0.51	3.85	0	0.02	yes
H24selfvsctrl	CHH	AT2G48140	1.667	0.311	0.186563	1.98	0.51	3.85	0	0.02	yes
H24selfvsctrl	CHH	AT3G11430	-1.732	0.131	0.0756351	1.52	0.44	3.47	0	0.05
H24selfvsctrl	CHH	AT3G13790	2.298	0.444	0.193211	-1.33	0.38	-3.48	0	0.05
H24selfvsctrl	CHH	AT3G29780	-3.677	0.203	0.0552081	-2.25	0.58	-3.87	0	0.02
H24selfvsctrl	CHH	AT3G49570	2.345	0.22	0.0938166	-1.31	0.31	-4.3	0	0
H24selfvsctrl	CHG	AT3G51710	2.018	0.163	0.080773	1.5	0.43	3.52	0	0.04
H24selfvsctrl	CHH	AT3G51710	-0.061	1.616	26.4918	1.5	0.43	3.52	0	0.04
H24selfvsctrl	CHH	AT3G56970	-2.628	0.158	0.0601218	4.07	1.14	3.58	0	0.04
H24selfvsctrl	CHH	AT4G00050	1.387	0.065	0.0468637	6.77	1.95	3.47	0	0.05
H24selfvsctrl	CHH	AT4G00080	-2.471	0.45	0.182113	-1.46	0.4	-3.65	0	0.03
H24selfvsctrl	CHH	AT4G00370	-1.856	0.314	0.169181	1.39	0.4	3.49	0	0.05
H24selfvsctrl	CG	AT4G00820	-0.377	3.607	9.56764	-1.4	0.35	-3.93	0	0.01	yes
H24selfvsctrl	CHH	AT4G00820	0.907	2.503	2.75965	-1.4	0.35	-3.93	0	0.01	yes
H24selfvsctrl	CG	AT4G07960	-7.443	10.962	1.47279	-3.63	0.94	-3.86	0	0.02	yes
H24selfvsctrl	CHH	AT4G07960	1.852	1.175	0.634449	-3.63	0.94	-3.86	0	0.02	yes
H24selfvsctrl	CHH	AT4G16370	1.405	1.592	1.1331	1.5	0.38	3.95	0	0.01
H24selfvsctrl	CHH	AT4G35250	1.283	NA	NA	1.74	0.38	4.57	0	0
H24selfvsctrl	CHH	AT4G35380	3.171	0.465	0.146641	-1.36	0.33	-4.15	0	0.01
H24selfvsctrl	CHH	AT4G40090	2.209	0.865	0.39158	-5.61	1.26	-4.47	0	0
H24selfvsctrl	CHH	AT5G01870	1.557	NA	NA	-1.64	0.39	-4.24	0	0.01
H24selfvsctrl	CHH	AT5G12020	3.133	0.198	0.0631982	-2.11	0.51	-4.1	0	0.01
H24selfvsctrl	CHH	AT5G14540	-1.886	0.177	0.0938494	1.8	0.25	7.22	0	0
H24selfvsctrl	CHH	AT5G24120	1.801	0.36	0.199889	1.13	0.27	4.1	0	0.01	yes
H24selfvsctrl	CG	AT5G44120	-2.521	0.134	0.0531535	-10.9	3.15	-3.46	0	0.05	yes
H24selfvsctrl	CHH	AT5G44120	-0.211	1.415	6.70616	-10.9	3.15	-3.46	0	0.05	yes
H24selfvsctrl	CG	AT5G48880	-20.127	1.18	0.0586277	1.62	0.36	4.51	0	0		yes
H24selfvsctrl	CHH	AT5G50740	-1.715	0.092	0.0536443	-2.75	0.64	-4.3	0	0
H24selfvsctrl	CHH	AT5G67400	2.24	0.579	0.258482	-7.68	1.73	-4.45	0	0
H6selfvsctrl	CG	AT1G07000	0.134	1.397	10.4254	-1.11	0.31	-3.56	0	0.05	yes
H6selfvsctrl	CHH	AT1G07000	-1.409	0.514	0.364798	-1.11	0.31	-3.56	0	0.05	yes
H6selfvsctrl	CHH	AT1G14780	-1.751	0.308	0.175899	-1.52	0.4	-3.81	0	0.03
H6selfvsctrl	CHG	AT1G15405	3.193	0.472	0.147823	1.95	0.55	3.53	0	0.05	yes
H6selfvsctrl	CHH	AT1G15405	2.921	0.494	0.16912	1.95	0.55	3.53	0	0.05	yes
H6selfvsctrl	CHH	AT1G20380	-0.016	1.494	93.375	2.04	0.51	4.02	0	0.02
H6selfvsctrl	CHH	AT1G22030	-3.279	0.714	0.217749	1.44	0.36	4.05	0	0.02
H6selfvsctrl	CHH	AT2G20960	1.797	0.174	0.096828	-1.03	0.26	-3.92	0	0.02
H6selfvsctrl	CG	AT2G25460	-1.898	NA	NA	-1.29	0.35	-3.68	0	0.04	yes
H6selfvsctrl	CHH	AT2G25460	-1.85	0.422	0.228108	-1.29	0.35	-3.68	0	0.04	yes
H6selfvsctrl	CHH	AT2G41830	-1.209	0.058	0.0479735	-1.18	0.31	-3.76	0	0.03
H6selfvsctrl	CHH	AT3G02550	2.11	2.017	0.955924	2.1	0.51	4.1	0	0.01
H6selfvsctrl	CHG	AT3G09640	2.723	NA	NA	-1.55	0.39	-3.93	0	0.02	yes
H6selfvsctrl	CHH	AT3G09640	1.398	0.195	0.139485	-1.55	0.39	-3.93	0	0.02	yes
H6selfvsctrl	CHG	AT3G10040	-1.912	0.058	0.0303347	2.44	0.57	4.27	0	0.01	yes
H6selfvsctrl	CHH	AT3G10040	-2.399	0.946	0.394331	2.44	0.57	4.27	0	0.01	yes
H6selfvsctrl	CHH	AT3G59930	2.312	0.559	0.241782	3.51	1	3.51	0	0.05
H6selfvsctrl	CHH	AT4G04990	-1.183	1.955	1.65258	-2.01	0.51	-3.91	0	0.02
H6selfvsctrl	CHH	AT4G25200	-3.437	0.564	0.164097	-2.14	0.59	-3.63	0	0.04
H6selfvsctrl	CHH	AT4G35380	-1.741	0.218	0.125215	-1.53	0.36	-4.29	0	0.01
H6selfvsctrl	CG	AT4G39400	-3.14	0.54	0.171975	-1	0.26	-3.78	0	0.03	yes
H6selfvsctrl	CHH	AT4G39400	-0.102	1.772	17.3725	-1	0.26	-3.78	0	0.03	yes
H6selfvsctrl	CHH	AT5G16910	0.462	1.542	3.33766	-1.44	0.35	-4.13	0	0.01
H6selfvsctrl	CHH	AT5G38710	1.047	1.866	1.78223	-1.53	0.4	-3.83	0	0.03
H6selfvsctrl	CHH	AT5G48570	-3.089	0.222	0.0718679	-1.36	0.27	-5.01	0	0

## Sheet: Supplementary Dataset 6
Supplementary Dataset S6. Association between DMR and DEGs in gene promoter regions. For each treatment vs. control comparison, and for each methylation context (CHH, CHG, CG), differential methylation within the gene body region for differentially expressed genes is reported. DMR metrics include mean, standard eeviation, coefficient of variation,and statistics as described in the note below.
Note
MeanValue and StdValue refer to differential methylation in a given comparison averaged across multiple significant DMRs in the same gene promoter
Comparison	C context	gene_id	MeanValue	StdDev	CV	log2FC	lfcSE	STAT	p.Value	padj	Genes with multiple C-context DMRs	|MeanValue|>5;CV<1
H24selfvsctrl	CHH	AT1G05300	1.42	0.1	0.0704225	3.03	0.37	8.26	0	0
H24selfvsctrl	CHH	AT1G06980	-0.382	1.399	3.6623	-4.63	1.35	-3.43	0	0.05
H24selfvsctrl	CHH	AT1G08650	-1.13	0.1	0.0884956	-1.12	0.29	-3.9	0	0.02
H24selfvsctrl	CG	AT2G07698	-4.248	0.35	0.0823917	-2.01	0.55	-3.65	0	0.03	yes
H24selfvsctrl	CHH	AT2G07698	-1.023	NA	NA	-2.01	0.55	-3.65	0	0.03	yes
H24selfvsctrl	CHH	AT2G20950	-2.014	0.297	0.147468	1.45	0.21	6.92	0	0
H24selfvsctrl	CHH	AT2G22590	0.417	1.658	3.97602	1.98	0.48	4.14	0	0.01
H24selfvsctrl	CHH	AT2G24850	-1.115	0.047	0.0421525	-4.14	1.08	-3.82	0	0.02
H24selfvsctrl	CHH	AT2G27830	1.618	0.107	0.066131	-1.05	0.27	-3.94	0	0.01
H24selfvsctrl	CHH	AT2G28790	-1.482	0.091	0.0614035	-1.43	0.31	-4.57	0	0
H24selfvsctrl	CHH	AT2G36990	1.162	NA	NA	1.93	0.51	3.79	0	0.02
H24selfvsctrl	CHH	AT3G13790	2.658	0.087	0.0327314	-1.33	0.38	-3.48	0	0.05
H24selfvsctrl	CHH	AT3G49570	1.224	0.02	0.0163399	-1.31	0.31	-4.3	0	0
H24selfvsctrl	CHH	AT3G51710	2.415	0.597	0.247205	1.5	0.43	3.52	0	0.04
H24selfvsctrl	CHH	AT3G59930	-1.463	0.11	0.075188	7.14	0.91	7.89	0	0
H24selfvsctrl	CHH	AT4G00080	1.024	NA	NA	-1.46	0.4	-3.65	0	0.03
H24selfvsctrl	CHH	AT4G00370	4.164	NA	NA	1.39	0.4	3.49	0	0.05
H24selfvsctrl	CHH	AT4G00820	2.724	0.691	0.253671	-1.4	0.35	-3.93	0	0.01
H24selfvsctrl	CG	AT4G07960	-25.089	2.949	0.117542	-3.63	0.94	-3.86	0	0.02	yes	yes
H24selfvsctrl	CHH	AT4G07960	-2.784	1.58	0.567529	-3.63	0.94	-3.86	0	0.02	yes
H24selfvsctrl	CG	AT4G16370	2.762	0.181	0.0655322	1.5	0.38	3.95	0	0.01	yes
H24selfvsctrl	CHH	AT4G16370	3.747	0.676	0.180411	1.5	0.38	3.95	0	0.01	yes
H24selfvsctrl	CHH	AT4G36610	3.444	0.596	0.173055	2.14	0.46	4.69	0	0
H24selfvsctrl	CHH	AT4G40090	1.564	0.187	0.119565	-5.61	1.26	-4.47	0	0
H24selfvsctrl	CHH	AT5G05500	2.64	0.246	0.0931818	-2.49	0.7	-3.53	0	0.04
H24selfvsctrl	CHH	AT5G14540	1.773	0.18	0.101523	1.8	0.25	7.22	0	0
H24selfvsctrl	CHH	AT5G24120	8.436	1.148	0.136083	1.13	0.27	4.1	0	0.01		yes
H24selfvsctrl	CHH	AT5G33355	-1.779	0.203	0.114109	13.85	1.25	11.04	0	0
H24selfvsctrl	CHH	AT5G59540	-2.564	0.142	0.0553822	1.23	0.33	3.72	0	0.03
H6selfvsctrl	CHH	AT1G07000	-1.298	NA	NA	-1.11	0.31	-3.56	0	0.05
H6selfvsctrl	CHG	AT1G15405	3.193	0.472	0.147823	1.95	0.55	3.53	0	0.05	yes
H6selfvsctrl	CHH	AT1G15405	2.588	1.323	0.511206	1.95	0.55	3.53	0	0.05	yes
H6selfvsctrl	CHH	AT1G22030	2.559	0.062	0.0242282	1.44	0.36	4.05	0	0.02
H6selfvsctrl	CHH	AT1G25390	-1.957	0.184	0.0940215	-1.12	0.27	-4.12	0	0.01
H6selfvsctrl	CHH	AT2G25460	-2.067	0.182	0.0880503	-1.29	0.35	-3.68	0	0.04
H6selfvsctrl	CHH	AT3G09640	1.132	0.942	0.832155	-1.55	0.39	-3.93	0	0.02
H6selfvsctrl	CHH	AT3G10040	-2.034	0.263	0.129302	2.44	0.57	4.27	0	0.01
H6selfvsctrl	CHH	AT3G27850	1.181	0.048	0.0406435	1.4	0.39	3.57	0	0.05
H6selfvsctrl	CHH	AT5G16910	1.47	0.167	0.113605	-1.44	0.35	-4.13	0	0.01
